# Supplementary material for: Incidence of Bacteriobilia and the Correlation with Antibioticoprophylaxis in Low-Risk Patients Submitted to Elective Videolaparoscopic Cholecystectomy: A Randomized Clinical Trial
Source: Antibiotics (Basel). 2023 Sep 25;12(10):1480. doi: 10.3390/antibiotics12101480 (PMC10604456; doi:10.3390/antibiotics12101480)
Supplement: Supplementary file 1 [file antibiotics-12-01480-s001.zip]

Archive with 2 entries (2 files):
- antibiotics-2538946-supplementary.pdf
- video-editado-vesicula-mestrado_Zz9e0xyL.mp4
